# Supplementary material for: miR-129-3p controls centrosome number in metastatic prostate cancer cells by repressing CP110
Source: Oncotarget. 2016 Feb 23;7(13):16676–87. doi: 10.18632/oncotarget.7572 (PMC4941343; doi:10.18632/oncotarget.7572)
Supplement: Supplementary file 2 [file oncotarget-07-16676-s002.xls]

## Sheet: Blad1
Supplemental Table 1 - miRNA expression comparing MLL to AT-1
		fold change
Probe Id	Annotation	MLL/AT-1	p-value	data in Figure	up/down regulated
11052	rno-miR-31	2.73728	0.0127289	Figure 1c	upregulated
17752	rno-let-7f	1.9647	0.00456389
5740	rno-miR-21	3.95413	0.00265117	Figure 1c	upregulated
11040	rno-miR-29b	2.18311	0.0153967	Figure 1c	upregulated
145970	rno-miR-129-3p	4.43616	0.00034497	Figure 1c	upregulated
11024	rno-miR-223	2.17748	3.89645e-05	Figure 1c	upregulated
29153	rno-miR-34b	3.74487	1.36183e-05	Figure 1c	upregulated
19596	rno-miR-30d	1.9647	0.00136411
10990	rno-miR-196a	2.5995	0.00213488	Figure 1c	upregulated
42650	rno-miR-17-5p	2.7381	0.000149456	Figure 1c	upregulated
19582	rno-miR-106b	2.25997	0.000836777	Figure 1c	upregulated
42682	rno-miR-25	2.19778	0.00167106	Figure 1c	upregulated
13485	rno-miR-10a-5p	3.28378	0.00213484	Figure 1c	upregulated
11074	rno-miR-34c	6.08192	7.12969e-05	Figure 1c	upregulated
10985	rno-miR-191	2.94703	0.0121598	Figure 1c	upregulated
10306	rno-miR-146b	2.32352	0.00842625	Figure 1c	upregulated
10967	rno-miR-16	2.79205	0.0167495	Figure 1c	upregulated
30687	rno-miR-93	2.05389	0.00539977	Figure 1c	upregulated
10138	rno-miR-130a	3.1886	0.00207396	Figure 1c	upregulated
146112	rno-miR-30b-5p	2.5784	0.00429358	Figure 1c	upregulated
42923	rno-miR-30c	2.06416	0.00204055	Figure 1c	upregulated
9938	rno-let-7i	3.10605	0.00745797	Figure 1c	upregulated
4610	rno-miR-126	1.65399	0.0100284
42887	rno-miR-331	1.24022	0.0119216
17280	rno-miR-15b	2.16771	0.0297011	Figure 1c	upregulated
42467	rno-miR-129-5p	2.57391	0.0178393	Figure 1c	upregulated
145845	rno-miR-20a	2.31803	7.78149e-05	Figure 1c	upregulated
10936	rno-miR-130b	2.00146	0.00105064	Figure 1c	upregulated
30787	rno-miR-125b-5p	1.8764	0.0641274
11182	rno-miR-98	1.63598	0.0576081
30768	rno-miR-674-5p	1.45461	0.00883183
146043	rno-miR-24-1*	1.31234	0.0240996
27533	rno-miR-320	1.90854	0.00549131
42872	rno-miR-138*	1.53296	0.0041458
42917	rno-miR-551b	0.821982	0.0294839
42770	rno-miR-665	0.315028	0.000212341	Figure 1c	downregulated
11235	rno-miR-351	0.520926	0.00292241
42693	rno-miR-326	0.617407	0.0246021
42471	rno-miR-290	0.325441	0.054888
42502	rno-miR-204*	0.271488	0.063598
42826	rno-miR-300-5p	0.384159	0.0792027
42707	rno-miR-294	0.509132	0.0876465
14316	rno-miR-664	0.856802	0.104556
11014	rno-miR-214	0.597398	0.0458357
10995	rno-miR-199a-3p	0.527927	0.121622
11020	rno-miR-22	0.518139	0.122618
42865	rno-miR-181a	0.745485	0.22492
145636	rno-miR-181d	0.77979	0.345967
33902	rno-miR-128	1.1683	9.10815e-05
13177	rno-miR-143	1.68442	0.00115341
10925	rno-miR-10b	1.45449	0.00171933
10901	hsa_negative_control_6	0.850661	0.00235332
145846	rno-let-7e	1.84145	0.00398173
46859	rno-miR-135a*	1.0933	0.00405264
10947	rno-miR-142-3p	1.17849	0.00572466
14258	hsa_negative_control_1	0.810407	0.00604005
46461	rno-miR-1224	1.10402	0.00655978
10902	hsa_negative_control_7	0.836259	0.00930386
19585	rno-miR-148b-3p	1.30079	0.0130058
17942	rno-miR-125a-3p	1.1183	0.0176666
17676	rno-miR-152	1.23206	0.027094
145857	rno-miR-154	0.90492	0.0273852
13140	rno-miR-138	0.663625	0.0298702
46202	5S_rRNA	2.14654	0.0340094
42839	rno-miR-135a	1.08682	0.0360224
146059	rno-miR-105	0.889335	0.0550906
42743	rno-let-7e*	1.10717	0.0656347
14260	hsa_negative_control_3	0.906143	0.0848163
145914	rno-miR-135b	0.958351	0.0853483
10937	rno-miR-132	0.946686	0.0915141
28019	rno-miR-10a-3p	0.918995	0.0945234
145760	rno-miR-136	0.917823	0.118976
145968	rno-let-7d	1.55422	0.124791
145746	rno-let-7i*	0.948337	0.126626
146011	rno-let-7a	1.57372	0.128195
145677	rno-miR-139-5p	0.882712	0.153405
19583	rno-miR-122	1.08442	0.155121
42829	rno-miR-127	0.838365	0.157083
14295	rno-miR-1*	1.05241	0.18491
17854	rno-miR-106b*	1.30384	0.187173
42630	rno-miR-140*	1.30374	0.19029
10903	hsa_negative_control_8	0.90253	0.207593
146160	rno-miR-133b	0.823159	0.210586
10946	rno-miR-141	1.05336	0.211497
31026	rno-miR-101a	1.07314	0.21216
11202	rno-miR-151*	1.14781	0.217346
14266	hsa_negative_control_4	0.962123	0.218601
145820	rno-let-7c	1.31257	0.219693
42599	rno-miR-153	1.10529	0.231071
33596	rno-miR-126*	1.10998	0.244004
17749	rno-let-7b	1.2447	0.245471
42769	rno-let-7b*	1.06129	0.258373
19588	rno-miR-17-3p	1.0806	0.268838
10928	rno-miR-125a-5p	1.20893	0.299909
42512	rno-miR-136*	0.976049	0.300452
17935	rno-miR-101a*	1.02882	0.318145
145838	rno-miR-125b-3p	1.07592	0.33165
14259	hsa_negative_control_2	0.974051	0.374678
30908	rno-miR-148b-5p	0.937646	0.381219
42942	rno-miR-134	0.940811	0.399416
145633	rno-let-7d*	1.08936	0.416973
145678	rno-miR-150	1.11684	0.450199
146137	rno-miR-133a	0.893762	0.482249
17411	rno-miR-147	1.04884	0.504962
11260	rno-miR-151	1.07671	0.559346
145943	rno-miR-100	0.971103	0.576172
14294	rno-miR-1	1.02885	0.597581
42641	rno-miR-145	1.05879	0.614265
42451	rno-miR-139-3p	1.02605	0.693617
42898	rno-miR-124*	1.02906	0.744667
42953	rno-miR-101b	1.01114	0.83776
10919	rno-miR-103	0.966663	0.843462
14328	rno-miR-124	1.00393	0.89058
29802	rno-miR-144	0.999108	0.943755
10923	rno-miR-107	0.992955	0.950692
10952	rno-miR-146a	0.900153	0.957256
42845	rno-miR-125b*	0.981036	0.978604
4700	rno-miR-140	1	1
145749	rno-miR-137	1.25071	1
145798	rno-miR-142-5p	0.838262	1
11013	rno-miR-181a*	1.05116	0.253146
10972	rno-miR-181b	0.855776	0.233091
42496	rno-miR-181c	1.03225	0.265408
10975	rno-miR-182	0.959509	0.482473
10977	rno-miR-183	0.936311	0.789138
145801	rno-miR-184	0.971665	0.786454
42902	rno-miR-185	0.792141	0.232301
18739	rno-miR-186	1.17358	0.0553731
145637	rno-miR-187	0.951353	0.677884
42620	rno-miR-188	1.08086	0.19189
42588	rno-miR-18a	1.03311	0.468678
27536	rno-miR-190	1.01146	0.76367
42472	rno-miR-190b	1.15353	0.0124571
17732	rno-miR-192	0.858852	0.0197535
10986	rno-miR-193	1.10978	0.414286
42579	rno-miR-193*	1.03314	0.356212
10988	rno-miR-194	0.758642	0.10319
13148	rno-miR-195	1.07195	0.475586
42538	rno-miR-196a*	0.879498	0.65566
145889	rno-miR-196b	1.7316	0.0022729
42632	rno-miR-196c	1.0111	0.782259
29562	rno-miR-199a-5p	0.708829	0.447784
10997	rno-miR-19a	1.19814	0.0077082
10998	rno-miR-19b	1.84991	0.0163199
11000	rno-miR-200a	1.19186	0.145894
145953	rno-miR-200b	0.845435	0.759817
17427	rno-miR-200c	0.81796	0.16788
13176	rno-miR-201	1.06696	0.124028
42507	rno-miR-202	1.1028	0.0543933
11004	rno-miR-203	0.925225	0.109316
11005	rno-miR-204	1.1931	0.107487
46917	rno-miR-205	1.09552	0.48
11007	rno-miR-206	0.976488	0.781512
11208	rno-miR-207	0.527563	0.520458
5730	rno-miR-208	0.776116	0.0182632
42876	rno-miR-20a*	1.02877	0.67657
14297	rno-miR-20b-3p	0.938	0.215735
42640	rno-miR-20b-5p	1.21337	0.00981625
17896	rno-miR-21*	1.10154	0.455577
145852	rno-miR-210	0.931103	0.775957
19601	rno-miR-211	1.12349	0.036525
42627	rno-miR-212	0.818354	0.226648
11210	rno-miR-215	0.809636	0.269254
42553	rno-miR-216a	0.96894	0.239901
19016	rno-miR-217	1.0451	0.456045
11018	rno-miR-218	1.088	0.00467077
145836	rno-miR-218*	0.879542	0.0147673
42684	rno-miR-219-1-3p	1.08905	0.0227552
42834	rno-miR-219-2-3p	0.957266	0.0382778
42509	rno-miR-219-5p	1.07174	0.0283137
42532	rno-miR-22*	1.08992	0.271823
146126	rno-miR-220	1.00711	0.921586
11022	rno-miR-221	1.16403	0.373003
11023	rno-miR-222	1.22432	0.308826
42566	rno-miR-224	1.13384	0.0132126
42744	rno-miR-23a	0.631528	0.626326
42638	rno-miR-23a*	0.993018	0.826668
145841	rno-miR-23b	0.724604	0.911681
17506	rno-miR-24	0.720261	0.752473
42950	rno-miR-24-2*	0.707516	0.0410103
42481	rno-miR-25*	1.38553	0.00023388
11030	rno-miR-26a	2.08409	0.0870013
146008	rno-miR-26b	1.64169	0.065195
42523	rno-miR-26b*	1.08594	0.0272495
46483	rno-miR-27a	1.04381	0.659921
17818	rno-miR-27a*	1.10502	0.0282827
145944	rno-miR-27b	1.43634	0.109958
146049	rno-miR-28	0.832715	0.00970468
145714	rno-miR-28*	0.941234	0.281948
42595	rno-miR-291a-3p	1.07839	0.0805586
31388	rno-miR-291a-5p	0.587909	0.154593
11215	rno-miR-292-3p	1.15045	0.00858589
27571	rno-miR-292-5p	1.00498	0.854875
146036	rno-miR-293	1.05343	0.357504
42821	rno-miR-295	0.981452	0.462011
42528	rno-miR-296	1.03526	0.315753
146100	rno-miR-296*	1.21349	0.229336
11262	rno-miR-297	1.00356	0.870481
27572	rno-miR-298	1.00185	0.923568
11038	rno-miR-299	0.822113	0.504478
11039	rno-miR-29a	1.45733	0.164962
145638	rno-miR-29a*	0.969921	0.524688
42479	rno-miR-29b-1*	1.08172	0.188786
42792	rno-miR-29b-2*	0.969779	0.462924
11041	rno-miR-29c	1.04839	0.606272
14300	rno-miR-29c*	1.01577	0.685397
11221	rno-miR-300-3p	0.712585	0.0297049
13143	rno-miR-301a	1.02356	0.476937
42664	rno-miR-301b	1.01575	0.549601
146086	rno-miR-30a	1.71322	0.0105011
19595	rno-miR-30a*	1.00744	0.828576
42626	rno-miR-30b-3p	1.06511	0.505248
42702	rno-miR-30c-1*	0.669295	0.0418696
46626	rno-miR-30c-2*	1.08563	0.0481111
17853	rno-miR-30d*	0.966783	0.672043
28191	rno-miR-30e	1.48393	0.002872
145676	rno-miR-30e*	0.842239	0.111051
11053	rno-miR-32	1.05268	0.144689
13150	rno-miR-322	1.15475	0.027272
11225	rno-miR-322*	0.949135	0.164241
42957	rno-miR-323	0.984303	0.497829
42457	rno-miR-323*	1.12401	0.0498681
145708	rno-miR-324-3p	1.0392	0.578976
42477	rno-miR-324-5p	0.85838	0.0504388
42706	rno-miR-325-3p	1.28416	0.0214497
11226	rno-miR-325-5p	0.794969	0.264217
27578	rno-miR-327	1.118	0.055822
145640	rno-miR-328	0.910025	0.70628
11227	rno-miR-329	1.1225	0.152899
145859	rno-miR-33	1.02885	0.428385
145843	rno-miR-330	1.02204	0.525397
42606	rno-miR-330*	0.742236	0.172941
11065	rno-miR-335	1.05536	0.461745
11266	rno-miR-336	1.12627	0.00756838
11066	rno-miR-337	1.10368	0.0236723
42592	rno-miR-338	1.08098	0.224719
17825	rno-miR-338*	0.700047	0.103861
42912	rno-miR-339-3p	1.00737	0.905934
42739	rno-miR-339-5p	1.18111	0.12054
42738	rno-miR-340-3p	0.929437	0.460894
29872	rno-miR-340-5p	1.49704	0.0293017
11229	rno-miR-341	1.01276	0.680965
32884	rno-miR-342-3p	1.48633	0.0181092
42576	rno-miR-342-5p	0.898893	0.625764
42938	rno-miR-343	1.03579	0.541475
11268	rno-miR-344-3p	0.680895	0.434742
42677	rno-miR-344-5p	0.86147	0.232132
42913	rno-miR-345-3p	1.02526	0.316483
11231	rno-miR-345-5p	0.686792	0.000545933
42722	rno-miR-346	1.09171	0.0959886
42763	rno-miR-347	1.08852	0.0466864
11271	rno-miR-349	0.863453	0.328859
27217	rno-miR-34a	1.08467	0.534757
42767	rno-miR-34c*	1.53484	0.0247806
11234	rno-miR-350	1.24314	0.0263478
11273	rno-miR-352	1.46137	0.0814541
14301	rno-miR-361	1.2425	0.00420586
14279	rno-miR-362	0.97915	0.641909
11077	rno-miR-363	1.07435	0.0989049
27544	rno-miR-363*	1.48893	0.0456524
11078	rno-miR-365	0.968948	0.931701
29529	rno-miR-369-3p	0.995875	0.876874
145641	rno-miR-369-5p	1.06703	0.450412
42967	rno-miR-370	0.99111	0.78564
14302	rno-miR-374	1.03695	0.447408
46918	rno-miR-375	1.09321	0.307163
14303	rno-miR-376a	1.07372	0.219366
14268	rno-miR-376a*	1.06849	0.181025
14304	rno-miR-376b-3p	0.916829	0.0800075
14305	rno-miR-376b-5p	1.04955	0.261641
30681	rno-miR-376c	0.685001	0.016489
11091	rno-miR-377	0.961345	0.313764
11105	rno-miR-378	1.14537	0.156739
11092	rno-miR-378*	0.953293	0.336417
11093	rno-miR-379	1.02953	0.654691
42889	rno-miR-379*	0.986641	0.697051
28161	rno-miR-380	1.00964	0.911413
145832	rno-miR-381	0.989151	0.806239
145643	rno-miR-382	0.849346	0.107647
14307	rno-miR-382*	0.886714	0.0910128
145825	rno-miR-383	0.970186	0.699612
30973	rno-miR-384-3p	0.942685	0.441893
42844	rno-miR-384-5p	1.08347	0.340563
11240	rno-miR-409-3p	1.01986	0.65611
42448	rno-miR-409-5p	0.953653	0.501528
11102	rno-miR-410	0.978106	0.642108
17482	rno-miR-411	1.04271	0.516926
42764	rno-miR-412	0.844705	0.142102
11274	rno-miR-421	1.15224	0.00033834
42730	rno-miR-423	1.15529	0.350419
17608	rno-miR-425	1.51104	0.00124105
17478	rno-miR-429	1.1271	0.044336
145705	rno-miR-431	0.881721	0.000614217
42853	rno-miR-433	0.962269	0.467107
11246	rno-miR-434	0.885524	0.156378
11113	rno-miR-448	0.981567	0.644044
145946	rno-miR-449a	1.07955	0.0636677
17835	rno-miR-450a	1.17642	0.0257839
42866	rno-miR-451	1.0069	0.835497
13179	rno-miR-455	1.1429	0.000280346
42881	rno-miR-463	1.00673	0.822717
145998	rno-miR-465	1.11301	0.473453
42933	rno-miR-466b	1.07316	0.566279
42586	rno-miR-466c	1.04156	0.669526
42916	rno-miR-471	0.880408	0.218924
42500	rno-miR-483	0.943464	0.981286
145753	rno-miR-484	1.01362	0.777974
42480	rno-miR-485	1.15151	0.0918996
14285	rno-miR-487b	1.00592	0.834695
17316	rno-miR-488	1.14047	0.170472
14312	rno-miR-489	0.942678	0.582634
42703	rno-miR-490	0.567524	0.200091
14270	rno-miR-493	0.573067	1
42540	rno-miR-494	0.847798	0.815069
42676	rno-miR-495	1.04014	0.403351
145698	rno-miR-496	0.966446	0.437139
42847	rno-miR-497	0.834893	0.092388
14313	rno-miR-499	1.01401	0.916612
42670	rno-miR-500	1.23586	0.0321495
42966	rno-miR-501	1.12106	0.00137126
14288	rno-miR-503	0.774566	0.196257
146038	rno-miR-504	0.776455	0.106815
42669	rno-miR-505	1.07975	0.424009
42546	rno-miR-511	1.03824	0.223684
146177	rno-miR-513	1.00552	0.96608
42732	rno-miR-532-3p	1.16283	0.0735428
17624	rno-miR-532-5p	1.0644	0.00914513
14271	rno-miR-539	1.12163	0.0647849
14289	rno-miR-540	0.887894	0.0322774
14290	rno-miR-541	0.892856	0.118852
14272	rno-miR-542-3p	1.15047	0.0110545
42811	rno-miR-542-5p	0.60212	0.000799779
42665	rno-miR-543	1.22377	0.00759579
42470	rno-miR-543*	1.05505	0.0593485
42799	rno-miR-544	0.993601	0.878255
146079	rno-miR-547	1.00024	0.978705
145744	rno-miR-568	1.0153	0.801956
42800	rno-miR-582	1.36854	1
17312	rno-miR-592	1.14019	0.0497578
42456	rno-miR-598-3p	1.04839	0.225079
42907	rno-miR-598-5p	1.10306	0.109513
42690	rno-miR-615	1.17813	0.0685158
146194	rno-miR-628	1.09749	0.159276
146078	rno-miR-632	0.994446	0.824186
42827	rno-miR-652	1.27684	0.0607707
146056	rno-miR-653	0.949134	0.195165
146080	rno-miR-666	0.962014	0.0765069
28944	rno-miR-667	1.40865	0.106378
145701	rno-miR-668	1.44071	0.0886234
42525	rno-miR-671	0.967912	0.412942
33177	rno-miR-672	1.28932	0.0510096
42903	rno-miR-673	1.01711	0.797375
31053	rno-miR-674-3p	1.09039	0.237331
28547	rno-miR-675	0.358377	0.260898
146144	rno-miR-678	0.984602	0.730224
29190	rno-miR-708	1.03516	0.378456
17347	rno-miR-708*	1.04765	0.291408
146003	rno-miR-711	0.888742	0.0422877
42963	rno-miR-742	1.07553	0.507124
42647	rno-miR-743a	0.928854	0.309177
42864	rno-miR-743b	1.09222	0.441206
28759	rno-miR-758	1.0617	0.0408249
23767	rno-miR-759	0.986324	0.829757
42852	rno-miR-760-3p	1.06855	0.107038
42741	rno-miR-760-5p	0.812838	1
32608	rno-miR-761	0.76185	0.154485
29779	rno-miR-764	1.08486	0.0942385
42817	rno-miR-770	1.21906	0.0848973
29490	rno-miR-7a	1.30907	0.0195478
11277	rno-miR-7a*	0.926464	0.251098
4390	rno-miR-7b	1.20643	0.0227844
30442	rno-miR-802	0.871176	0.0175898
42685	rno-miR-871	0.965371	0.181065
28250	rno-miR-872	1.138	0.000910111
42752	rno-miR-872*	1.20418	0.0483124
17917	rno-miR-873	0.897688	0.0755498
42808	rno-miR-874	0.673984	0.0113231
145721	rno-miR-875	1.02621	0.633683
42813	rno-miR-876	1	1
30033	rno-miR-877	0.780382	0.0895694
42645	rno-miR-878	1.02207	0.58379
42886	rno-miR-879	1.11259	0.200146
42568	rno-miR-880	1.01585	0.72748
42862	rno-miR-881	1.00429	0.949321
42883	rno-miR-883	0.936205	0.222564
145649	rno-miR-9	1.15331	0.0204882
29852	rno-miR-9*	0.925655	0.245629
42728	rno-miR-92a	1.70511	0.000392328
17718	rno-miR-92b	1.50703	0.00020618
145742	rno-miR-935	0.856215	0.0144882
13147	rno-miR-96	1.11338	0.0275349
42708	rno-miR-99a	1.623	0.0025927
42511	rno-miR-99a*	1.14345	0.0199686
11184	rno-miR-99b	0.827835	0.606434
17898	rno-miR-99b*	1.05109	0.0905445
145659	RNU1	0.68982	0.258056
145657	RNU5	1.82125	0.113723
11278	RNU6-1	1.00335	0.725861
11279	RNU6-1_RNU6-2	0.738918	0.658511
46197	SNORA66	1.04751	0.109738
19011	SNORD10	1.06	0.414725
145661	SNORD110	1.51037	0.0118709
19005	SNORD118	1.01516	0.7861
19606	SNORD12	1.56979	0.00156665
19603	SNORD13	1.23588	0.270819
19013	SNORD14B	0.981585	0.623447
19607	SNORD15A	0.978737	0.520299
19008	SNORD2	2.6485	0.00387555
46204	SNORD38B	2.03675	0.0198219
46206	SNORD44	1.10897	0.458685
46205	SNORD48	1.00798	0.762206
46203	SNORD49A	0.970704	0.703822
19604	SNORD4A	0.949296	0.292366
19605	SNORD6	1.9972	0.00261033
145663	SNORD65	2.65619	0.00901655
145666	SNORD68	1.57033	0.0313265
14261	spike_control_v1_a	0.982909	0.534348
