# Supplementary material for: miR-129-3p controls centrosome number in metastatic prostate cancer cells by repressing CP110
Source: Oncotarget. 2016 Feb 23;7(13):16676–87. doi: 10.18632/oncotarget.7572 (PMC4941343; doi:10.18632/oncotarget.7572)
Supplement: Supplementary file 3 [file oncotarget-07-16676-s003.xls]

## Sheet: Blad1
Supplemental Table 2 - Analysis of miRNAs targeting CP110 comparing 10 databases
MicroRNA	DIANAmT	miRanda	miRDB	miRWalk	RNAhybrid	PICTAR4	PICTAR5	PITA	RNA22	Targetscan
hsa-miR-129-3p	1	1	1	1	0	0	1	0	0	1
hsa-miR-17	1	1	0	1	0	0	1	0	0	1
hsa-miR-20a	1	1	0	1	0	0	1	0	0	1
hsa-miR-34b	1	1	0	1	0	0	1	0	0	1
hsa-miR-129-5p	1	1	0	1	0	0	0	0	0	1
hsa-miR-130a	1	1	0	1	0	0	1	0	0	1
hsa-miR-130b	1	1	0	1	0	0	1	0	0	1
hsa-miR-93	0	1	1	0	0	0	1	0	0	1
hsa-miR-30c	1	1	0	1	0	0	1	0	0	1
hsa-miR-30b	1	1	0	1	0	0	1	0	0	1
hsa-miR-222	1	1	0	1	0	0	1	0	0	1
hsa-miR-221	1	1	0	1	0	0	1	0	0	1
hsa-miR-106b	1	1	0	1	0	0	1	0	0	1
hsa-miR-30c	1	1	0	1	0	0	1	0	0	1
hsa-miR-143	1	1	0	1	0	0	1	0	0	1
hsa-miR-340	1	1	0	1	0	0	1	0	0	1
hsa-miR-612	1	1	0	1	0	0	0	0	0	1
hsa-miR-590-3p	1	1	0	1	0	0	0	0	0	1
hsa-miR-576-5p	0	1	0	1	0	0	1	0	0	1
hsa-miR-561	0	1	0	1	0	0	1	0	0	1
hsa-miR-559	0	1	0	1	0	0	1	0	0	1
hsa-miR-548d-5p	0	1	0	1	0	0	1	0	0	1
hsa-miR-548c-3p	1	1	0	1	0	0	1	0	0	0
hsa-miR-548c-5p	0	1	0	1	0	0	1	0	0	1
hsa-miR-548b-5p	0	1	0	1	0	0	1	0	0	1
hsa-miR-548a-5p	0	1	0	1	0	0	1	0	0	1
hsa-miR-520e	0	1	0	1	0	0	1	0	0	1
hsa-miR-515-5p	0	1	0	1	0	0	1	0	0	1
hsa-miR-211	0	1	0	1	0	0	1	0	0	1
hsa-miR-204	0	1	0	1	0	0	1	0	0	1
hsa-miR-921	1	1	0	1	0	0	0	0	0	1
hsa-miR-890	1	1	0	1	0	0	0	0	0	1
hsa-miR-888	1	1	0	1	0	0	0	0	0	1
hsa-miR-876-5p	1	1	0	1	0	0	1	0	0	0
hsa-miR-767-5p	1	1	0	1	0	0	0	0	0	1
hsa-miR-668	1	1	0	1	0	0	1	0	0	0
hsa-miR-656	1	1	0	1	0	0	1	0	0	0
hsa-miR-640	0	1	0	1	0	0	1	0	0	1
hsa-miR-635	1	1	0	1	0	0	0	0	0	1
hsa-miR-633	1	1	0	1	0	0	1	0	0	0
hsa-miR-632	1	1	0	1	0	0	1	0	0	0
hsa-miR-626	1	1	0	1	0	0	1	0	0	0
hsa-miR-613	1	1	0	0	0	0	1	0	0	1
hsa-miR-605	1	1	0	1	0	0	0	0	0	1
hsa-miR-593	1	1	0	1	0	0	0	0	0	1
hsa-miR-586	1	1	0	1	0	0	0	0	0	1
hsa-miR-570	1	1	0	1	0	0	0	0	0	1
hsa-miR-562	1	1	0	1	0	0	1	0	0	0
hsa-miR-549	0	1	0	1	0	0	1	0	0	1
hsa-miR-548p	1	1	0	1	0	0	0	0	0	1
hsa-miR-548o	1	1	0	1	0	0	1	0	0	0
hsa-miR-548n	1	1	0	1	0	0	0	0	0	1
hsa-miR-548l	1	1	0	1	0	0	1	0	0	0
hsa-miR-548j	1	1	0	1	0	0	1	0	0	0
hsa-miR-548i	1	1	0	1	0	0	1	0	0	0
hsa-miR-548h	1	1	0	0	0	0	1	0	0	1
hsa-miR-544	1	1	0	1	0	0	0	0	0	1
hsa-miR-543	1	1	0	0	0	0	1	0	0	1
hsa-miR-522	1	1	0	1	0	0	1	0	0	0
hsa-miR-520d-3p	1	1	0	1	0	0	1	0	0	0
hsa-miR-520c-3p	1	1	0	1	0	0	1	0	0	0
hsa-miR-520b	1	1	0	1	0	0	1	0	0	1
hsa-miR-520a-3p	1	1	0	1	0	0	1	0	0	1
hsa-miR-519d	1	1	0	1	0	0	1	0	0	1
hsa-miR-519c-3p	1	1	0	1	0	0	1	0	0	1
hsa-miR-519b-3p	1	1	0	1	0	0	1	0	0	1
hsa-miR-519a	1	1	0	1	0	0	1	0	0	1
hsa-miR-511	0	1	1	1	0	0	1	0	0	1
hsa-miR-502-3p	1	1	0	1	0	0	1	0	0	1
hsa-miR-501-3p	0	1	1	1	0	0	1	0	0	1
hsa-miR-498	0	1	1	1	0	0	1	0	0	1
hsa-miR-489	0	1	1	1	0	0	1	0	0	1
hsa-miR-484	1	1	0	1	0	0	1	0	0	1
hsa-miR-454	1	1	0	1	0	0	1	0	0	1
hsa-miR-431	0	1	1	1	0	0	1	0	0	1
hsa-miR-412	1	1	0	1	0	0	1	0	0	1
hsa-miR-410	1	1	0	1	0	0	1	0	0	1
hsa-miR-380	1	1	0	1	0	0	1	0	0	1
hsa-miR-374a	1	1	0	1	0	0	1	0	0	1
hsa-miR-372	1	1	0	1	0	0	1	0	0	1
hsa-miR-371-5p	1	1	0	1	0	0	1	0	0	1
hsa-miR-34c-3p	1	1	0	1	0	0	1	0	0	1
hsa-miR-335	1	1	0	1	0	0	1	0	0	1
hsa-miR-323-3p	1	1	0	1	0	0	1	0	0	1
hsa-miR-30e	1	1	0	1	0	0	1	0	0	1
hsa-miR-30d	1	1	0	1	0	0	1	0	0	1
hsa-miR-30a	1	1	0	1	0	0	1	0	0	1
hsa-miR-302d	1	1	0	1	0	0	1	0	0	1
hsa-miR-302c	1	1	0	1	0	0	1	0	0	1
hsa-miR-302b	1	1	0	1	0	0	1	0	0	1
hsa-miR-302a	1	1	0	1	0	0	1	0	0	1
hsa-miR-301b	1	1	0	1	0	0	1	0	0	1
hsa-miR-301a	1	1	0	1	0	0	1	0	0	1
hsa-miR-224	1	1	0	1	0	0	1	0	0	1
hsa-miR-220b	1	1	0	1	0	0	1	0	0	1
hsa-miR-218	1	1	0	1	0	0	1	0	0	1
hsa-miR-217	1	1	0	1	0	0	1	0	0	1
hsa-miR-212	1	1	0	1	0	0	1	0	0	1
hsa-miR-20b	1	1	0	1	0	0	1	0	0	1
hsa-miR-206	1	1	0	1	0	0	1	0	0	1
hsa-miR-190b	1	1	0	1	0	0	1	0	0	1
hsa-miR-190	1	1	0	1	0	0	1	0	0	1
hsa-miR-186	1	1	0	1	0	0	1	0	0	1
hsa-miR-185	1	1	0	1	0	0	1	0	0	1
hsa-miR-183	1	1	0	1	0	0	1	0	0	1
hsa-miR-181d	1	1	0	1	0	0	1	0	0	1
hsa-miR-181c	1	1	0	1	0	0	1	0	0	1
hsa-miR-181b	1	1	0	1	0	0	1	0	0	1
hsa-miR-181a	1	1	0	1	0	0	1	0	0	1
hsa-miR-150	1	1	0	1	0	0	1	0	0	1
hsa-miR-142-5p	1	1	0	1	0	0	1	0	0	1
hsa-miR-140-5p	1	1	0	1	0	0	1	0	0	1
hsa-miR-133b	1	1	0	1	0	0	1	0	0	1
hsa-miR-133a	1	1	0	1	0	0	1	0	0	1
hsa-miR-1322	1	1	0	1	0	0	1	0	0	1
hsa-miR-132	1	1	0	1	0	0	1	0	0	1
hsa-miR-129-5p	1	1	0	1	0	0	1	0	0	1
hsa-miR-1289	1	1	0	1	0	0	1	0	0	1
hsa-miR-1285	1	1	0	1	0	0	1	0	0	1
hsa-miR-1253	1	1	0	1	0	0	1	0	0	1
hsa-miR-122	1	1	0	1	0	0	1	0	0	1
hsa-miR-1200	1	1	0	1	0	0	1	0	0	1
hsa-miR-1	1	1	0	1	0	0	1	0	0	1
hsa-miR-106a	1	1	0	1	0	0	1	0	0	1
hsa-miR-101	1	1	0	1	0	0	1	0	0	1
hsa-miR-661	1	1	0	1	0	0	1	0	0	1
hsa-miR-637	1	1	0	1	0	0	1	0	0	1
hsa-miR-622	1	1	0	1	0	0	1	0	0	1
hsa-miR-603	1	1	0	1	0	0	1	0	0	1
hsa-miR-548d-5p	1	1	0	1	0	0	1	0	0	1
hsa-miR-548a-3p	0	1	1	1	0	0	1	0	0	1
hsa-miR-539	0	1	1	1	0	0	1	0	0	1
hsa-miR-532-3p	0	1	1	1	0	0	1	0	0	1
hsa-miR-532-5p	0	1	1	1	0	0	1	0	0	1
hsa-miR-519a	0	1	1	1	0	0	1	0	0	1
hsa-miR-516b	0	1	1	1	0	0	1	0	0	1
hsa-miR-515-5p	0	1	1	1	0	0	1	0	0	1
hsa-miR-513a-3p	1	1	0	1	0	0	1	0	0	1
hsa-miR-512-3p	1	1	0	1	0	0	1	0	0	1
hsa-miR-511	1	1	0	1	0	0	1	0	0	1
hsa-miR-511	1	1	0	1	0	0	1	0	0	1
hsa-miR-511	1	1	0	1	0	0	1	0	0	1
hsa-miR-500	1	1	0	1	0	0	1	0	0	1
hsa-miR-373	1	1	0	1	0	0	1	0	0	1
hsa-miR-362-5p	1	1	0	1	0	0	1	0	0	1
hsa-miR-342-5p	1	1	0	1	0	0	1	0	0	1
hsa-miR-325	1	1	0	1	0	0	1	0	0	1
hsa-miR-302e	1	1	0	1	0	0	1	0	0	1
hsa-miR-297	1	1	0	1	0	0	1	0	0	1
hsa-miR-220c	1	1	0	1	0	0	1	0	0	1
hsa-miR-218	1	1	0	1	0	0	1	0	0	1
hsa-miR-192	1	1	0	1	0	0	1	0	0	1
hsa-miR-181b	1	1	0	1	0	0	1	0	0	1
hsa-miR-181a	1	1	0	1	0	0	1	0	0	1
hsa-miR-133a	1	1	0	1	0	0	1	0	0	1
hsa-miR-1323	1	1	0	1	0	0	1	0	0	1
hsa-miR-1308	1	1	1	1	0	0	1	0	0	1
hsa-miR-1305	1	1	1	1	0	0	1	0	0	1
hsa-miR-1287	1	1	1	1	0	0	1	0	0	1
hsa-miR-1279	1	1	1	1	0	0	1	0	0	1
hsa-miR-1278	1	1	1	1	0	0	1	0	0	1
hsa-miR-1270	1	1	1	1	0	0	1	0	0	1
hsa-miR-1264	1	1	1	1	0	0	1	0	0	1
hsa-miR-125a-3p	1	1	1	1	0	0	1	0	0	1
hsa-miR-1237	1	1	1	1	0	0	1	0	0	1
hsa-miR-1231	1	1	1	1	0	0	1	0	0	1
hsa-miR-1207-5p	1	1	1	1	0	0	1	0	0	1
hsa-miR-1	1	1	1	1	0	0	1	0	0	1
hsa-miR-1182	1	1	1	1	0	0	1	0	0	1
hsa-miR-101	1	1	1	1	0	0	1	0	0	1
