# Supplementary material for: miR-129-3p controls centrosome number in metastatic prostate cancer cells by repressing CP110
Source: Oncotarget. 2016 Feb 23;7(13):16676–87. doi: 10.18632/oncotarget.7572 (PMC4941343; doi:10.18632/oncotarget.7572)
Supplement: Supplementary file 4 [file oncotarget-07-16676-s004.xls]

## Sheet: Blad1
Supplemental table 3 - Correlation between CP110 expression and EMT signature
Prostate tumor gene-set	# tumors	r	p	T	df
ExpO	72	-0.276	0.02	-2.405	70
Jenkins-545 [23]	545	0.27	<0.001	6.542	543
Sueltmann - 95 - rma_sketch - huex10p [24]	47	0.195	0.19	1.334	45
Ethnic - 89 - MAS5.0 - u133a [25]	89	0.193	0.07	1.836	87
Svensson - 108 - MAS5.0 - u133a [26]	54	0.133	0.34	0.965	52
EMT signature based on genes of Li et al.[27] r = Pearson correlation; p= significance level;
t = t-value; df = degrees of freedom.
